# Supplementary material for: Characterization of Novel Precursor miRNAs Using Next Generation Sequencing and Prediction of miRNA Targets in Atlantic Halibut
Source: PLoS One. 2013 Apr 23;8(4):e61378. doi: 10.1371/journal.pone.0061378 (PMC3634072; doi:10.1371/journal.pone.0061378)
Supplement: Table S1 — miRNA target prediction in Atlantic halibut using miRanda and RNAHybrid. Bold font indicates miRNA consensus between the two algorithms. (XLS) [file pone.0061378.s001.xls]

## Sheet: Sheet1
Table S1
Accession number	Gene name	RNAHybrid	miRanda	target sites conservation between halibut and other teleosts homologos 3' UTRs		3' UTR length	Pathway
				miRNAs	Species
EB031755.1	6-Phosphogluconate dehydrogenase	miR-423, miR-4274	miR-139, miR-27b, miR-27b, miR-301b, miR-3074	miR-301b	Salmo salar	190	Metabolic pathway
	Anti-Müllerian hormone	NA	miR-210, miR-466j miR-466h, miR-466m, miR-669m	NA		492	TGF-beta family signal
EB035068.1	Antifreeze protein type IV	miR-3102	miR-423, miR-3102, miR-5112	NA		207
HQ185294.1	Aquaporin-1aa	NA	miR-574, miR-466q, miR-669e, miR-190b miR-193b, miR-3544	miR-466q	Diplodus sargus	343	Bile secretion; Proximal tubule bicarbonate reclamation
EB029490.1	ATP synthase epsilon	NA	miR-133a, miR-133b, miR-133c, miR-133d	NA		179	Metabolic pathway; oxidative phosphorylation
EB030612.1	ATP synthase subunit b	NA	miR-466q	NA		334	Metabolic pathway; oxidative phosphorylation
FD698221.1	ATP synthase subunit d	NA	miR-148, miR-152, miR-423, miR-460, miR-1256, miR-1388	NA		570	Metabolic pathway; oxidative phosphorylation
DY742707.1	ATPase inhibitor	NA	miR-203a, miR-203b, miR-1250, miR-1264	NA		282
FD698121.1	ATPase_synthase	miR-423, miR-1268b, miR-4505	NA	miR-1268	Oreochromis niloticus, Siniperca chuatsi	64
AF316497.1	Blue opsin	NA	miR-301b	miR-301b	Cottus gobio	218
GQ327966.1	Calpain-2	NA	miR-141	NA		343	protein processing in endoplasmic reticulum
	Calsequestrin 1	NA	miR-34b, miR-222, miR-430a, miR-430c, miR-449b, miR-1250	NA		304
DQ912663.1	Cathepsin D	NA	let-7j, miR-122, miR-129a, miR-152, miR-216a, miR-1273, miR-1957 miR-3102	NA		170	Lysosome
EF015467.1	Cathepsin L	miR-5106	miR-3917	NA		322	Phagosome; lysosome; Antigen processing and presentation
FJ769815.1	CD3 epsilon	NA	miR-3571	NA		687
FJ769818.1	CD3 gammadelta	miR-1268b	miR-148b, miR-217, miR-4472	miR-148b	Paralichthys olivaceus	336
FJ769820.1	CD3 zeta	NA	miR-7, miR-7a, miR-7b, miR-5106	NA		336	Natural killer cell mediated cytotoxicity; T cell receptor signaling pathway
EU561353.1	CD8 alpha	NA	miR-27c, miR-460	miR-27b, miR-460	Paralichthys olivaceus	50	Call adhesion molecules; Antigen processing and presentation; T cell receptor signaling pathway
EU561354.1	CD8 beta	NA	miR-3074	NA		50	Call adhesion molecules; Antigen processing and presentation; T cell receptor signaling pathway
EB029551.1	Collagen alpha 1	miR-1268, miR-1268b	miR-30d, miR-456, miR-2476, miR-3120, miR-3545, miR-3655	miR-1268, miR-2476, miR-3544	Paralichthys olivaceus, Sparus aurata, Oreochromis niloticus, Ctenopharyngodon idella	531
CF931592.1	Complement component C3	NA	miR-15a	NA		194	Phagosome; complement and coagulation cascades
DN794320.1	Creatine kinase	NA	miR-1249	NA		65	Metabolic pathway
	CREB-binding protein	miR-27d	NA	NA
DT806024.1	Cytochrome b	NA	miR-2964, miR-4271, miR-4516	NA		170	Oxidative phosphorylation; Nitrogen metabolism
EB714191.1	Cytochrome c oxidase	let-7b, miR-1268b	miR-3082	NA		86	Metabolic pathway; oxidative phosphorylation
EB037667.1	Cytochrome c oxidase subunit Va	miR-184	NA	NA		67	Metabolic pathway; oxidative phosphorylation
EB034916.1	Cytochrome c oxidase subunit 7C	miR-705 , miR-4508	NA	NA		129	Metabolic pathway; oxidative phosphorylation
DN794402.1	Cytochrome c oxidase subunit I	NA	miR-3082	NA		179	Metabolic pathway; oxidative phosphorylation
EB103494.1	Cytochrome c oxidase subunit I	miR-705	miR-3082	NA		175	Metabolic pathway; oxidative phosphorylation
EB039081.1	Cytochrome c oxidase subunit Via	miR-1250, miR-1268b, miR-3655, miR-4448	miR-1250, miR-3120	NA		137	Metabolic pathway; oxidative phosphorylation
EB714251.1	Cytochrome c oxidase subunit Vic	NA	miR-205b, miR-3917	NA		97	Metabolic pathway; oxidative phosphorylation
EB714296.1	Cytochrome c oxidase subunit VIIc	miR-705 , miR-4508	NA	NA		130	Metabolic pathway; oxidative phosphorylation
AY999686.1	Cytochrome P450 aromatase brain isoform	NA	miR-454, miR-454b, miR-3588	miR-3588	Mugil cephalus	369	Metabolic pathway; steroid hormone biosynthesis
EU561357.1	Elongation factor 1 alpha	miR-705	miR-143, miR-199a, miR-3655, miR-4271, miR-4472	miR-143, miR-4472	Sparus aurata, Rachycentron canadum	315	RNA transport
	Estrogen receptor	miR-574, miR-3082	miR-145, miR-181a, miR-181d, miR-466i, miR-574, miR-1249, miR-3082, miR-4472	NA		197
EB030734.1	Eukaryotic translation elongation factor 2	miR-705	NA	NA	Oreochromis niloticus, Pseudopleuronectes americanus, Scophthalmus maximus, Epinephelus coioides	161
EU502846.1	Follicle stimulating hormone receptor I	NA	miR-103, miR-107, miR-107b	NA		50
EU502847.1	Follicle stimulating hormone receptor II	NA	miR-34b, miR-103, miR-107, miR-107b, miR-128a, miR-128, miR-183, miR-193, miR-193a, miR-193b, miR-199a, miR-199b, miR-206, miR-429b, miR-430a, miR-430c, miR-430d, miR-430i, miR-466b, miR-466i, miR-574, miR-669b, miR-705, miR-1388, miR-2476, miR-4271, miR-5106	NA		50	neuroactive ligand-receptor interaction
EB031785.1	Fructose 1,6 bisphosphatase	NA	miR-2188	NA		190	Metabolic pathway
AF156263.1	Green opsin	NA	miR-23a, miR-196a, miR-196d, miR-3917	NA		504
DT805910.1	H2A histone member Z isoform 3	NA	miR-122, miR-140, miR-184	NA		170
DQ885478.1	Hairy related 4	NA	miR-138, miR-153, miR-153a, miR-199b, miR-466j, miR-1388	NA		170	Notch signaling pathway
EB035422.1	Heat shock protein 90 beta	NA	miR-17, miR-20, miR-20b	NA		126
EB030794.1	Immunoglobulin M	NA	miR-214, miR-727, miR-1204	NA		161
AF245513.1	Interferon inducible Mx protein	NA	miR-7, miR-7a-1, miR-574	NA		336
JN038342.1	Interferon-stimulated protein 15	NA	MiR-214, miR-720	NA		343
FJ769829.1	Interleukin-1 beta	NA	miR-1957	miR-1957	Pleuronectes platessa	268	MAPK signaling pathway; NF-kappa B signaling pathway; cytokine-cytokine receptor interaction; Toll-like receptor signaling pathway; NOD-like receptor signaling pathway; cytosolic DNA-sensing pathway; Osteoclast differentiation
GU985457.1	Interleukin-11b	NA	miR-7, miR-18a, miR-18b, miR-18c, miR-30d, miR-132, miR-138, miR-212, miR-219, miR-221, miR-430c, miR-430d, miR-460, miR-460a	miR-7, miR-212, miR-460a	Paralichthys olivaceus	343
FJ769831.1	Interleukin-12 beta	miR-24, miR-3102	miR-24, miR-34a, miR-34b, miR-181a, miR-214, miR-449b, miR-466i, miR-489, miR-574	NA		480
GU985455.1	Interleukin-6	NA	miR-129a, miR-4448	NA		343
DQ856303.1	Iodothyronine deiodinase type III	NA	miR-15a	NA		170
DQ364242.1	Keratin 1	miR-466i, miR-574, miR-705, miR-3082	miR-138, miR-214	miR-466i	Sparus aurata	182
GQ330487.1	kisspeptin-1 receptor-2	NA	let-7b, let-7h, miR-19b, miR-24, miR-24b, miR-34b, miR-122, miR-138, miR-155, miR-184, miR-194, miR-204, miR-204a, miR-204b, miR-210, miR-211, miR-301b, miR-337, miR-455, miR-466j, miR-466m, miR-574, miR-610, miR-669m, miR-731, miR-1893, miR-1935, miR-3082 miR-4271, miR-4472, miR-4644, miR-5112	miR-34b, miR-574	Mugil cephalus	343	neuroactive ligand-receptor interaction
EU502845.1	Luteinizing hormone receptor	NA	miR-138, miR-460, miR-460a, miR-2476, miR-4256	miR-138, miR-460, miR-460a	Pseudolabrus sieboldi, Oryzias latipes	50	Calcium signaling pathway; neuroactive ligand-receptor interaction
FJ769822.1	Lymphocyte-specific protein tyrosine kinase	miR-764, miR-1249	miR-730, miR-1249	NA		268	NF-kappa B signaling pathway; Natural killer cell mediated; T cell receptor signaling pathway cytotoxicity; Osteoclast differentiation
EB036754.1	mitochondrial import receptor subunit TOM40 homolog	NA	miR-9, miR-3579 miR-4448	NA		101
EB714253.1	Myosin light chain 3	miR-705, miR-1268, miR-1268b	miR-338, miR-705	miR-338, miR-705, miR-1268	Caranx delicatissimus, Decapterus macrosoma, Decapterus tabl, Epinephelus coioides, Oreochromis niloticus, Pennahia argentata, Siniperca knerii, Thunnus thynnus, Trachurus trachurus	171
EB714243.1	Na/K-ATPase gamma subunit	NA	miR-132, miR-142b	NA		97
EB041123.1	NADH dehydrogenase	NA	miR-337	NA		58
EB038086.1	NADH dehydrogenase 1 alpha	miR-4508	miR-147, miR-147b, miR-187, miR-4508	miR-147	Scophthalmus maximus, Oreochromis niloticus	243
EB038086.1	NADH dehydrogenase 1 alpha	miR-4508	miR-147, miR-147b, miR-187, miR-4508	NA		243
DT806506.1	Nuclease diphosphate kinase B	miR-705, miR-1268, miR-1268b	miR-483, miR-1268, miR-1268b, miR-1893, miR-1935, miR-3074, miR-3655	miR-1268	Gillichthys mirabilis	459
DQ912662.1	Osteonectin	NA	miR-4319	NA		170
FJ403048.1	p8 transcription factor	NA	miR-99b, miR-101, miR-101a, miR-101b, miR-130b, miR-215, miR-192, miR-301b, miR-423, miR-466q, miR-574, miR-1935, miR-2188, miR-4269	NA		687
EB037875.1	Parvalbumin	miR-375	NA	NA		66
EB102964.1	Parvalbumin	NA	miR-138	NA		92
EB032756.1	Retinol-binding protein 2-like	NA	miR-423	NA		259
EB038575.1	Retinol-binding protein II	miR-214, miR-4280	NA	NA		103
EB714298.1	Ribosomal protein L22	miR-187, miR-492, miR-1893, miR-3074, miR-3120, miR-3655, miR-4269, miR-5106	miR-187	NA		68
EH038236.1	Ribosomal protein L29	miR-705, miR-1268, miR-1268b, miR-4472	miR-4472	NA		42
EB034503.1	Ribosomal protein L36a	NA	miR-150, miR-211	NA		46
EB035315.1	Ribosomal protein L37a	miR-212	miR-146b	NA		126
EB034749.1	Ribosomal protein L39	miR-27b, miR-129, miR-129b, miR-210, miR-604, miR-705, miR-1268, miR-1268b, miR-1893, miR-2476, miR-4269, miR-4472, miR-5109	miR-27b, miR-135c, miR-430c, miR-2476, miR-4269	miR-129, miR-135, miR-1268, miR-2476, miR-4269, miR-4472	Scophthalmus maximus, Solea senegalensis, Oreochromis niloticus, Salmo salar	138
EB714288.1	Ribosomal protein L39	miR-210, miR-705, miR-1268, miR-1268b, miR-1893, miR-2476, miR-4269	miR-27b, miR-135c, miR-187, miR-2476, miR-4269	miR-129, miR-135, miR-1268, miR-2476, miR-4269	Scophthalmus maximus, Solea senegalensis, Oreochromis niloticus	204
EB080964.1	Ribosomal protein L39	miR-27b, miR-129, miR-129b, miR-210, miR-1268b, miR-1893, miR-2476, miR-3917, miR-4269	miR-27b, miR-135c, miR-187, miR-2476, miR-4269	miR-129, miR-135, miR-1268, miR-2476, miR-4269	Scophthalmus maximus, Solea senegalensis, Oreochromis niloticus	92
EB036737.1	Ribosomal protein P1	miR-138	NA	NA		101
EB034388.1	Ribosomal protein S21	miR-106b	miR-17, miR-17a, miR-20b, miR-106b	NA		46
EB034880.1	Ribosomal protein S24	miR-1893	NA	NA		85
EB035072.1	Ribosomal protein S26	miR-15b	NA	NA		50
EB039502.1	Ribosomal protein S27	NA	miR-187, miR-2188	NA		189
EB077953.1	Ribosomal protein S27	miR-705, miR-1249, miR-1268	miR-187, miR-705, miR-2188	miR-2188	Solea senegalensis	213
EB103357.1	Ribosomal protein S28	NA	miR-96	NA		92
EB077972.1	Ribosomal protein S29	miR-138	miR-133a, miR-138, miR-143, miR-1250	miR-1250	Oreochromis niloticus	105
EB039539.1	Sarcoplasmic reticulum calcium ATPase 1	miR-1268b, miR-1893	miR-124, miR-124a, miR-1893, miR-1964, miR-4443	NA		197
EB029952.1	SEC61 gamma	miR-1181	miR-101, miR-301, miR-3074, miR-3120	NA		161
EB031437.1	Serine protease I-1	NA	miR-101, miR-101a, miR-101b	NA		503
DN794652.1	Skeletal muscle alpha actin	NA	miR-133b, miR-152, miR-1270, miR-1654, miR-1973, miR-3082	miR-152, miR-1270, miR-3082	Oreochromis niloticus, Pleurogrammus azonus, Gillichthys mirabilis, Sparus aurata, Tilapia mossambica	295
FJ769826.1	T-cell receptor alpha	NA	miR-18b, miR-483, miR-4644	NA		268
EB077973.1	Troponin	NA	miR-15a, miR-214	NA		105
EB035332.1	Troponin I	NA	miR-10a, miR-10c	NA		126
DQ680173.1	Troponin T	NA	miR-27d, miR-1935, miR-4271	NA		142
DQ680176.1	Troponin T1	miR-1181, miR-187	miR-138	NA		170
DQ680172.1	Troponin T2	miR-1893, miR-25	miR-133a, miR-133b, miR-133c	NA		142
DQ062815.1	Truncated growth hormone receptor	NA	miR-103, miR-107, miR-107b, miR-140, miR-211, miR-1204	NA	Acanthopagrus schlegeli, paralichthys adspersus, Oreochromis niloticus	466
EB041369.1	Type I keratin-like protein	miR-466i, miR-574 , miR-3082	miR-466b, miR-466i, miR-574	miR-466i, miR-574	Oncorhynchus mykiss	251
GU985452.1	Tyrosine-protein kinase ZAP-70	NA	miR-15a, miR-103, miR-107, miR-107b, miR-181a, miR-205, miR-205b, miR-456, miR-3082	NA		343
DY742704.1	Ubiquinol-cytochrome c reductase complex	miR-1388, miR-210, miR-574	miR-122, miR-125a, miR-466b, miR-489, miR-1181, miR-1654	NA		282	Nitrogen metabolism
EB035438.1	Ubiquitin putative mRNA	miR-1893, miR-3655, miR-92b	let-7a, let-7b, let-7g, let-7h, let-7i, let-7j, miR-4500	NA		201	PPAR signaling pathway
EB040289.1	Ubiquitin-conjugating enzyme E2	NA	miR-1935,miR-4271	NA		271
EB041101.1	Ubiquitin-conjugating enzyme E2	miR-3082	miR-466i	NA		58
